# Supplementary material for: Benzalkonium Chloride and Benzethonium Chloride Effectively Reduce Spore Germination of Ginger Soft Rot Pathogens: Fusarium solani and Fusarium oxysporum
Source: J Fungi (Basel). 2023 Dec 22;10(1):8. doi: 10.3390/jof10010008 (PMC10816859; doi:10.3390/jof10010008)
Supplement: Supplementary file 1 [file jof-10-00008-s001.zip]

Archive with 1 entries (1 files):
- jof-2770193-supplementary.pdf
